# Supplementary material for: Physical Engagement in Face-to-Face Interaction Is Associated with Depressive Symptoms of Interaction Partners in the Workplace
Source: Behav Sci (Basel). 2024 Oct 30;14(11):1006. doi: 10.3390/bs14111006 (PMC11591311; doi:10.3390/bs14111006)
Supplement: Supplementary file 1 [file behavsci-14-01006-s001.zip]

Archive with 1 entries (1 files):
- behavsci-3203489-supplementary.pdf
